# Supplementary material for: The Course of Skin and Serum Biomarkers of Advanced Glycation Endproducts and Its Association with Oxidative Stress, Inflammation, Disease Severity, and Mortality during ICU Admission in Critically Ill Patients: Results from a Prospective Pilot Study
Source: PLoS One. 2016 Aug 16;11(8):e0160893. doi: 10.1371/journal.pone.0160893 (PMC4986948; doi:10.1371/journal.pone.0160893)
Supplement: S1 File — (XLS) [file pone.0160893.s001.xls]

## Sheet: AGEs ICU
group	inclusion_number	day	sex	age	height	Apache2	died_in_hospital	icu_length_of_stay	hospital_length_of_stay	ICU_till_inclusion	hospital_till_inclusion	inclusion_till_death	incl_till_icu_discharge	incl_till_hosp_discharge	diagnosis_category	ventilation_in_ICU	renal_replacement_therapy_in_ICU	liver_failure	history_of_cardiovascular_disease	smoking	hypertension	family_history_cardiovascular_disease	body_weight	body_temp	crp	glucose	creatinine	urine_production_last_6h	renal_replacement_therapy_today	bilirubin	pao2	fio2	paO2_FiO2_ratio	norepinephrine_ugkgmin	skinAF_right	reflection_right	canula_right	edema_right	hematoma_right	skinAF_left	reflection_left	infusion_left	edema_left	hematoma_left	skin_temp	skinAF_mean	SOFAresp	SOFAthr	SOFAbili
ICU	1	1	F	55	160	20	yes	58	60	16	18	42	42	42	pancreatitis	yes	yes	no	no		no		100	37.1	239	7.3	182	10	yes	51	12.2	30	40.6667	0.196078	0.0215	24	no	yes		0.0239	27	no	yes		33.2	0.0227	1	3	2
ICU	1	2																					100.5	36.8	236	7.5	168	5	yes	42	10.7	30	35.6667	0.156863	0.0212	24	no			0.0248	20	no	yes		31	0.023	2	4	2
ICU	1	3																					102	35.6	162	7.3	167	0	yes	59	13.3	30	44.3333	0.156863	0.0237	16	no			0.0213	27	no			32.8	0.0225	1	4	2
ICU	1	4																					103	37.1	148	6.3	140	0	yes	57	13.2	30	44	0.156863	0.0249	19	yes			0.0211	30	no			33.6	0.023	1	3	2
ICU	1	5																					101.5	36.4	142	6.6	155	0	yes	45	11.2	30	37.3333	0.196078	0.0228	20	yes			0.0202	19	no			34.1	0.0215	2	2	2
ICU	1	6																					100.5	36	81	6.3	137	0	yes	35	9.5	30	31.6667	0.0784314	0.0246	18	yes			0.0194	20	no			35.1	0.022	2	2	2
ICU	1	7																					100	36.4	79	5.3	132	0	yes	26	12.6	30	42	0.117647	0.0202	23	no			0.0237	19	no			34.1	0.02195	1	2	1
ICU	2	1	M	46	180	32	yes	25	45	2	2	43	23	43	pneumonia	yes	yes	no	no		no		72.5	36.3	253	7	190	65	yes	36	8	70	11.4286	2.56831	0.0235	16	yes			0.0223	15	yes			32.7	0.0229	4	4	2
ICU	2	3																					72.5	36	239	4.9	136	40	yes	53	5.1	40	12.75	0.601093	0.0182	16	yes			0.0202	13	yes			34.5	0.0192	4	4	2
ICU	2	4																					72.8	36.5	184	6	120	35	yes	68	10.3			0.327869	0.028	13	no			0.023	12	yes			34.8	0.0255	3	4	2
ICU	2	5																					75	35.9	147	6.4	105	60	yes	92	13	35	37.1429	0.136612	0.027	13	yes			0.0205	12	yes			34.4	0.02375	2	3	2
ICU	2	6																					76.1	37.9	118	4.6	150	155	yes	88	13.9	35	39.7143	0.191257	0.0243	13	yes	yes		0.0189	16	yes	yes		36.5	0.0216	1	3	2
ICU	2	7																					75.4		76		104	113	yes	77		35		0.0819672	0.022	15	yes			0.0211	14	yes			33.4	0.02155	1	3	2
ICU	3	1	M	67	160	33	no	17	39	1	1		16	38	other	yes	yes	no	yes	yes	yes		126.2	33.8	121	8.8	263	25	yes	20	13.4			0.253968	0.0272	13	no			0.0293	14	yes			32.8	0.02825	3	2	0
ICU	3	2																					128	33.7	218	7.7	195	39	yes	17	11.5	45	25.5556	0.126984	0.0304	14	no			0.0296	20	no			30.8	0.03	3	2	0
ICU	3	3																					126.8	36.9	148	7.3	208	93	yes	19	10	40	25	0.142857	0.0323	15		yes		0.0319	19	no	yes		34.3	0.0321	3	2	0
ICU	3	4																					124.9	34.5	73	7.2	147	130	yes	12	12.2	40	30.5	0.031746	0.0314	15	no			0.0267	16	no			31	0.02905	2	2	0
ICU	3	5																					123.8	35.9	40	8.3	143	140	yes	11	8.6			0.015873	0.0357	15	no			0.0267	14	yes			34.8	0.0312	2	2	0
ICU	3	6																					122.9					190	yes																		2	2	0
ICU	3	7																					120.6	36.3	23	7.4	143	200	yes	11	11.6			0	0.0271	15	no			0.0368	17	yes			32	0.03195	2	2	0
ICU	4	1	F	56		19	no	6		1			5	23	other	yes	no	no	no		no		86.7	37.7	160	6.4	84	285	no	41	13.1	35	37.4286	0.4	0.0159	8	yes			0.0169	9	no			35.1	0.0164	2	0	2
ICU	4	2																					88.7	36.5	78	10.3	91	260	no	34	12.2	35	34.8571	0.0888889	0.0117	12	yes			0.0151	15	no			34.9	0.0134	2	0	2
ICU	4	3																					88.4	36.1	146	8.1	85	200	no	25	11.7	30	39	0	0.0115	13	yes			0.0166	13	no				0.01405	2	0	1
ICU	4	4																					85.3	35.9	66	6.6	80	510	no	30	8.3			0	0.0124	12	yes			0.0137	13	no				0.01305	2	0	1
ICU	5	1	M	53		29	yes	3	3	1	1	2	2	2	pneumonia	yes	yes	no	no	yes	no		75	38.8	90	4.9	259	38	yes	21	8.4	55	15.2727	1.42222	0.024	13	yes			0.0244	11	yes				0.0242	3	4	1
ICU	6	1	M	19	150	23	yes	3	3	1	1	2	2	2	pneumonia	yes	yes	no	no	no	no		40	37.9	43	4.2	290	30	yes	136	10	55	18.1818	2.33333	0.0268	25	no			0.027	22	yes			33	0.0269	3	3	3
ICU	7	1	M	37	190	29	no	16	33	3	3	108	13	30	pneumonia	yes	yes	no	no	yes	no	no	73	37.4	258	7	361	285	yes	65	11	40	27.5	0.228311	0.0131	10	no			0.0078	16	yes			36.6	0.01045	2	3	2
ICU	7	2																					73	36.5	237	6	382	250	yes	71	9.3	40	23.25	0.136986	0.0172	13				0.0116	13				33.4	0.0144	3	4	2
ICU	7	3																					73	34	171	7.5	204	120	yes	55	9	60	15	0.182648	0.019	9	yes			0.016	12				33.2	0.0175	3	4	2
ICU	7	4																					73	35.5	107	7.2	124	40	yes	58	11.9	50	23.8	0.159817	0.0125	12	no					yes			32.8	0.0125	3	4	2
ICU	7	5																					73	36.5	80	6.6	117	35	yes	58	9.1	50	18.2	0.159817	0.0139	8	no			0.0099	13	yes			31.3	0.0119	3	3	2
ICU	7	6																					73	35.7	68	8.7	101	80	yes	59	9.2	45	20.4444	0.0684932	0.0172	10	no	yes		0.0095	12	yes			34.9	0.01335	3	3	2
ICU	7	7																					73	36.4	76	6.4	109	130	yes	63	17.4	40	43.5	0.0684932	0.0107	11	no			0.0129	8	yes			34.1	0.0118	1	3	2
ICU	8	1	M	54	190	19	yes	57	61	6	10	51	51	51	peritonitis	yes	no	no	no		no		111	37.4		7.4	127	750	no		7.7	60	12.8333	0.0600601	0.0284	14				0.0301	13				33.9	0.02925	4	1	1
ICU	8	2																					111	37.8	21	9.5	134	1010	no	31	9.7	70	13.8571	0.0600601	0.0257	16	no			0.0299	15	no			35.8	0.0278	3	1	1
ICU	8	3																					111	38.1	15	6.4	128	750	no	30	10	50	20	0.0510511	0.0244	18	yes			0.0244	19	no			36.9	0.0244	3	1	1
ICU	8	4																					111	38.1	11	8.4	114	585	no	30	10.9	50	21.8	0.045045	0.0246	16	no			0.0236	20	yes			34.5	0.0241	3	1	1
ICU	8	5																					111	36.8	8	5.8	83	400	no	30	10.2	50	20.4	0	0.029	15				0.0283	19	no				0.02865	3	0	1
ICU	8	6																					111	39	76	3.3	107	210	no	39	13.9	40	34.75	0.21021	0.0267	17	yes			0.03	17	no			34.1	0.02835	2	0	2
ICU	8	7																					111	38.4		12.1	117	645	no		10.2	40	25.5	0.3003	0.0261	17				0.0337	17	yes				0.0299	3	0	2
ICU	9	1	F	52	170	21	no	16	22	1	1		15	21	other	yes	no	no	no		no		67	37.2	223	5.1	252	270	no	3	15.4	30	51.3333	0.149254	0.0322	21				0.0357	24				35.2	0.03395	1	3	0
ICU	9	2																					67	39.3	348	4.1	291	240	no	4	17	40	42.5	0.0248756	0.0482	21			yes	0.0336	22			no	35.6	0.0409	1	2	0
ICU	9	3																					67	36.5	247	5.5	266	540	no	5	15.1	30	50.3333	0.124378	0.0234	26	yes		yes	0.0414	22	no		no	34	0.0324	1	3	0
ICU	9	4																					67	38.1	138	5.9	199	445	no	5	13.8	30	46	0	0.0208	24	yes		yes	0.0339	25	no		no	34.9	0.02735	1	3	0
ICU	9	5																					67	38.1		6.7	167	550	no	7	11.9	30	39.6667	0	0.026	26			yes	0.029	23	no		no		0.0275	1	3	0
ICU	9	6																					67	37.7	57	12.7	143	450	no	7	13.8	30	46	0	0.0194	22	yes			0.0309	23	yes			35	0.02515	1	2	0
ICU	9	7																					67	38.7	36	6.2	120	1060	no	11	14	30	46.6667	0	0.0168	17	no			0.0266	28	yes			34.8	0.0217	1	2	0
ICU	10	1	M	61	195	20	yes	9	49	6	46	3	3	3	peritonitis	yes	yes	no	no		no		86	36	24	5.2	110	7	yes	69	12.1	25	48.4	0.251938	0.0184	18	yes			0.0252	12	no				0.0218	1	1	2
ICU	10	2																					86	36.5	16	8.5	119	0	yes	61	13	25	52	0.426357	0.0184	15	yes			0.0214	16	no			33.5	0.0199	1	0	2
ICU	11	1	M	72	180	27	no	29	47	1	2		28	45	pneumonia	yes	yes	no	yes	yes	yes		104	36.8	67	7.2	256	13	no	25	16.3	60	27.1667	0.25641	0.0478	19	no	no	no	0.033	19	yes	no	no	32	0.0404	2	0	1
ICU	11	2																					107	37	85	3.7	363	0	no	16	9.5	70	13.5714	0.623053	0.0421	16	no	no	no	0.0347	18	yes	no	no	34.2	0.0384	3	0	0
ICU	11	3																					107.8	35	64	6	358	10	yes	25	10.3	70	14.7143	0.185529	0.0407	12	no	yes	no	0.0402	18	yes	yes	no	32.2	0.04045	3	1	1
ICU	11	4																					107.8	35.8	48	5.9	212	110	yes	35	10.1	60	16.8333	0.108225	0.0392	13	no	no	no	0.0376	16	yes	yes	no		0.0384	3	2	2
ICU	11	5																					107.4	36.1	48	7.4	122	65	yes	35	11	60	18.3333	0.0465549	0.0384	20	no	yes	no	0.0319	20	yes	yes	no	34	0.03515	3	3	2
ICU	11	6																					105.7	36.7	32	6.4	95	50	yes	31	11.6	45	25.7778	0	0.0365	18	no	yes	no	0.0259	17	yes	yes	no	34.1	0.0312	3	3	1
ICU	11	7																					109	36.7	22	5.5	88	17	yes	21	12.2	35	34.8571	0	0.0392	22	no	yes	no	0.0299	26	no	yes	no		0.03455	2	3	1
ICU	12	1	F	82	170	24	yes	6	7	1	2	5	5	5	sepsis, other	yes	yes	no	no		no		105.6	41.3	354	6.7	429	130	no	59	10.7	60	17.8333	0.568182	0.0323	21	no	yes	no	0.0276	24	yes	yes	no	35.2	0.02995	3	3	2
ICU	12	2																					112.2	38.8	311	5	491	40	no	88	10.8	45	24	0.816993	0.0359	26	no	yes	no	0.0318	19	yes	yes	no	33.5	0.03385	3	3	2
ICU	12	3																					113.1	34.2	225	6.4	254	50	yes	151	13.8	40	34.5	0.23578	0.0321	23	no	yes	no	0.0303	25	yes	yes	no	31.8	0.0312	2	3	3
ICU	12	4																					115	36.7	130	4.8	144	2	yes	156	10.3	50	20.6	0.347826	0.025	22	no	yes	no	0.0311	20	yes	yes	no	32.7	0.02805	3	3	3
ICU	12	5																					117	35	91	5.1	104	0	yes	181	9.3	55	16.9091	0.31339	0.0241	24	no	yes	no	0.0342	15	yes	yes	no		0.02915	3	2	3
ICU	13	1	M	58	175	21	no	63	85	5	9		58	76	other	yes	yes	no	no	yes	no		87.8	40.1	346	7.4	139	400	no	39	10.3	55	18.7273	0.265756	0.0265	12	yes	no	no	0.0273	14	no	no	no	33.7	0.0269	3	0	2
ICU	13	2																					91	41.5	211	6.8	208	310	no	21	9.4	60	15.6667	0.32967	0.0302	15	yes	no	no	0.0222	17	no	yes	no	37.2	0.0262	3	1	1
ICU	13	3																					96.4	37.4	123	8.6	285	30	yes	40	9.6	90	10.6667	0.622407	0.0336	12	yes	no	no	0.0246	18	no	yes	no		0.0291	4	2	2
ICU	13	4																					96.6	36.5	82	7.1	228	8	yes	48	13.4	60	22.3333	0.10352	0.0304	16	yes	yes	no	0.0271	17	no	yes	yes	31.8	0.02875	3	3	2
ICU	13	5																					96.5	36.3	52	6.2	191	10	yes	66	11.3	40	28.25	0.0345423	0.025	13	yes	yes	no	0.0266	13	no	yes	no	32.6	0.0258	2	3	2
ICU	13	6																					94.5	35.8	40	5.2	170	0	yes	50	9.1	35	26	0.0352734	0.0292	14	yes	yes	no	0.0219	13	no	yes	no		0.02555	3	3	2
ICU	13	7																					93.6	36.1	34	5.8	148	0	yes	47	11.6	35	33.1429	0	0.0297	14	yes	yes	no	0.0279	19	no	yes	no	34.1	0.0288	2	3	2
ICU	14	1	M	76		21	no	35	64	14	14		21	50	peritonitis	yes	no	no	no		no		125.2	36.3	240	6.3	67	340	no	6	10.9	35	31.1429	0.159744	0.0332	20	yes	yes	no	0.035	14					0.0341	2	0	0
ICU	14	2																					127	36	95	6.4	55	260	no	7	9.6	30	32	0.0262467	0.035	15	no	yes	no	0.0307	20	no	yes	no	34.6	0.03285	2	0	0
ICU	14	3																					128.2	36.3	36	7.5	50	360	no	6	9.2	35	26.2857	0	0.0346	16	no	yes	no	0.0344	15	no	yes	no		0.0345	3	0	0
ICU	14	4																					124.5	36.9	15	5.8	42	925	no	7	11	35	31.4286	0	0.0385	22	no	yes	no	0.0426	14	no	yes	no	33	0.04055	2	0	0
ICU	14	5																					124.3	36	8	6.6	39	650	no	9	11.7	35	33.4286	0	0.0332	15	no	yes	no	0.028	16	no	yes	no	30.8	0.0306	2	0	0
ICU	14	6																					123.2	36	6	5.6	35	550	no	8	12.2	30	40.6667	0	0.0333	22	no	yes	no	0.0287	18	no	yes	no	31.9	0.031	1	0	0
ICU	14	7																					122	36.4	5	5.1	34	1100	no	8	12.6	30	42	0	0.0347	12	no	yes	no	0.0293	14	no	yes	no	31.5	0.032	1	0	0
ICU	15	1	M	64		22	yes	18	18	3	3	15	15	15	pneumonia	yes	no	no	no		no		95.5	36.8	442	4.5	82	395	no	9	6.6	50	13.2	0.069808	0.034	23	no	no	no	0.0275	26	no	no	no	36	0.03075	4	3	0
ICU	15	2																					93.6	38.1	315	5.8	87	375	no	8	10.2	50	20.4	0.0534188	0.0353	22	no	no	no	0.0259	23	no	no	no	33.1	0.0306	3	2	0
ICU	15	3																					92.3	37.4	184	8.4	90	575	no	9	9.3	45	20.6667	0.0180571	0.0336	25	no	no	no	0.0285	22	no	no	no	35.5	0.03105	3	2	0
ICU	15	4																					91.4	37.9	94	5.3	82	600	no	8	10.2	50	20.4	0	0.0277	23	no	no	no	0.0254	26	yes	no	no	33.6	0.02655	3	1	0
ICU	15	5																					91.1		53	6.9	80	375	no	7	8.6	50	17.2	0	0.0365	29	no	no	no	0.0222	27	yes	no	no	33.8	0.02935	3	0	0
ICU	15	6																					91.9	38.1	27	10.3	69	410	no	7	8.3	45	18.4444	0	0.0321	26	no	no	no	0.0295	19	yes	no	no	33.4	0.0308	3	0	0
ICU	15	7																					92.7	37.6	32	5.3	65	340	no	6	10.5	45	23.3333	0	0.0315	24	no	no	no	0.0285	24	yes	no	no	34.7	0.03	3	0	0
ICU	16	1	F	81		21	yes	23	23	2	2	21	21	21	pancreatitis	yes	no	no	yes				82.4	37.3	325	10.9	114	280	no	17	9	25	36	0.323625	0.03	21	no	no	no	0.0266	25	no	no	no		0.0283	2	0	0
ICU	16	2																					86.7	36.7	313	5.1	85	375	no	10	10	25	40	0.134564	0.0282	22		yes	no	0.021	26	no	yes	no		0.0246	1	0	0
ICU	16	3																					84.8	36.8	203	5.5	84	675	no	9	7.9	35	22.5714	0	0.0301	27	no	no	no	0.0256	22	no	no	no		0.02785	3	0	0
ICU	16	4																					83.7	37	109	6.6	85	385	no	10	9.8	55	17.8182	0	0.025	24	no	no	no	0.0266	24	no	yes	no	33.7	0.0258	3	0	0
ICU	16	5																					82.9	38.8	78	6	84	455	no	8	9.3	50	18.6	0	0.0235	26	no	yes	no	0.0231	24	no	yes	no	36.9	0.0233	3	0	0
ICU	16	6																					84	37.1	61	6.5	78	400	no	9	11.4	55	20.7273	0	0.0298	22	yes	yes	no	0.0211	32	yes	yes	no	35.3	0.02545	3	0	0
ICU	17	1	F	68		32	yes	6	6	1	1	5	5	5	pneumonia	yes	no	no	no	yes	no	no	91	39	358	6.3	140	475	no	9	12.7	55	23.0909	0.769231	0.032	15	no	no	no	0.0368	14	yes	no	no	36.9	0.0344	3	0	0
ICU	17	2																					95.9	39.5	376	5.1	218	85	no	6	9.5	45	21.1111	0.382343	0.028	19	no	no	no	0.0398	14	yes	no	no	36	0.0339	3	0	0
ICU	17	3																					97.2	38.6	420	6.4	197	450	no	6	9.9	45	22	0.0685871	0.0323	15	no	yes	no	0.0334	16	yes	yes	no		0.03285	3	0	0
ICU	17	4																					96.5	38.6	192	6.6	151	590	no	8	8.9	45	19.7778	0	0.03	11	no	yes	no	0.0296	13	yes	yes	no		0.0298	3	0	0
ICU	17	5																							83		366		yes	21
ICU	18	1	M	41	185	26	no	29	144	1	1		28	143	sepsis, other	yes	yes	no	no		no		86	35.1	370	6.2	528	180	yes	24	16.5	35	47.1429	0.155039	0.0191	17	no	no	no	0.0257	23	no	no	no	35.4	0.0224	1	3	1
ICU	18	2																					90	36.4	215	6.7	289	225	yes	20	11	30	36.6667	0.111111	0.0245	18	no	no	no	0.0316	12	yes	no	no		0.02805	2	2	0
ICU	18	3																					90.3	37.5	91	6.4	196	110	yes	20	8.3	30	27.6667	0.036914	0.0157	20	no	no	no	0.0237	18	yes	no	no	35.9	0.0197	2	2	0
ICU	18	4																					91.6	38.6	116	7.5	275	105	yes	18	9.3	25	37.2	0.0363901	0.0215	17	no	yes	no	0.0224	18	yes	yes	no	35.8	0.02195	2	3	0
ICU	18	5																					90	36.7	105	5.7	261	20	yes	11	14.2	35	40.5714	0	0.0199	17	no	yes	no	0.0235	12	yes	yes	no	35.5	0.0217	1	3	0
ICU	18	6																					89.4	37.1	86	6.4	207	82	yes	10	19	45	42.2222	0	0.0071	18			yes	0.0214	18	yes	yes	no	33.7	0.01425	1	3	0
ICU	18	7																					86.8	37.4	141	5.2	194	90	yes	11	11.7	25	46.8	0	0.0179	15	no	no	yes	0.0175	15	yes	no	no		0.0177	1	2	0
ICU	19	1	F	55	170	22	no	6	24	2	2		4	22	other	yes	yes	no	no	yes	no		52.5	36.8	157	5.7	202	40	yes	11	12	45	26.6667	0.444444	0.0246	11	no	no	no	0.0263	19	yes	no	yes		0.02545	2	0	0
ICU	19	2																					53.7	35.3	137	5.3	113	10	yes	17	18.1	30	60.3333	0.248293			yes	no	no	0.0268	18	yes	no	no		0.0268	0	1	0
ICU	19	3																					53.3	36	81	6.8	104	20	yes	16	14.4	30	48	0.0938086	0.0271	21	no	no	no	0.0322	19	no	no	no		0.02965	1	1	0
ICU	19	4																					53.3	36.9	34	10.5	145	95	yes	16	13.2	30	44	0	0.0311	14	no	no	no	0.0341	17	no	no	no		0.0326	1	0	0
ICU	20	1	M	38	170	29	yes	13	14	3	4	10	10	10	peritonitis	yes	yes	yes	no	no	no		96.6	35.1	161	6.6	79	15	yes	407	9.4	70	13.4286	0.483092	0.0116	15	yes	yes	no	0.0171	15	no	yes	no	34.8	0.01435	4	3	4
ICU	20	2																					98.2	36	123	5.2	68	6	yes	374	7.8	70	11.1429	0.339443	0.0109	19	yes	yes	no	0.0134	13	no	yes	no	34.3	0.01215	4	4	4
ICU	20	3																					97.3	35.9	103	5.8	73	0	yes	418	10.1	80	12.625	0.479616	0.0115	17	yes	yes	no	0.0144	12	no	yes	yes	32.7	0.01295	4	3	4
ICU	20	4																					94.7	35.9	96	5.3	61	0	yes	427	9.2	60	15.3333	0.492784	0.004	18	yes	yes	no	0.0111	17	no	yes	yes	30.6	0.00755	3	3	4
ICU	20	5																					95	36.1	112	6.4	46	0	yes	400	14	60	23.3333	0.561404	0.0094	21	yes	yes	no	0.0119	18	no	yes	yes	34.1	0.01065	3	3	4
ICU	20	6																					94.7	35.6	134	5.5	61	0	yes	415	12.5	45	27.7778	0.703977	0.0062	13				0.0091	14	no	yes	yes	34.6	0.00765	2	3	4
ICU	20	7																					95	36.1	113	5.5	55	11	yes	376	11.1	45	24.6667	0.77193	0.0085	14	yes	yes	yes	0.0084	21		yes	yes	34.1	0.00845	3	2	4
ICU	21	1	F	51	170	20	no	10	35	1	2		9	33	peritonitis	yes	yes	no	no		no	yes	73.5	35	412	7.1	174	65	yes	22	12.2	30	40.6667	0	0.0211	26	no	no	no	0.0233	26	yes	no	no	32.2	0.0222	1	1	1
ICU	21	2																					75	36.2	281	5.7	147	18	yes	20	13.2	30	44	0.0666667	0.0233	27	no	no	no	0.0289	24	yes	no	no	33.9	0.0261	1	2	0
ICU	21	3																					74.3	36.8	328	5.4	129	10	yes	13	10.2	30	34	0.0448632	0.0228	24	no	no	no	0.0273	23	yes	no	no		0.02505	2	2	0
ICU	21	4																					71.6	36.2	308	6.1	120	15	yes	14	10.9	30	36.3333	0	0.0218	22	no	no	no	0.0291	20	yes	no	no		0.02545	2	2	0
ICU	21	5																					70	36.7	286	7.1	130	10	yes	12	15.2	30	50.6667	0	0.0286	26	no	no	no	0.027	30	yes	no	no		0.0278	1	2	0
ICU	21	6																					67.7	37.6	217	5	204	15	no	15	12.7	33	38.4848	0	0.0233	36	no	no	no	0.0247	29	no	no	no		0.024	2	1	0
ICU	21	7																					70	36.9	206	8.1	371	10	yes	11	14	29	48.2759	0	0.0244	32	no	no	no	0.0268	23	no	no	no		0.0256	1	0	0
ICU	22	1	F	69	165	29	yes	4	4	1	1	3	3	3	sepsis, other	yes	yes	no	no	yes	no		119.6	34	224	15.8	259	45	yes	22	15.8	30	52.6667	0.0557414	0.0414	15	yes	no	no	0.0412	25	yes	no	yes		0.0413	1	2	1
ICU	22	2																					123	37	134	12.8	154	18	yes	21	10.1	30	33.6667	0.271003	0.0385	17	yes	yes	no	0.0448	11	yes	yes	no	34.3	0.04165	2	2	1
ICU	22	3																					126.1	35.3	110	6.4	135	10	yes	22	12.1	30	40.3333	0.0925192	0.0319	14	yes	yes	no	0.0337	21	yes	yes	no	32.1	0.0328	1	3	1
ICU	23	1	M	78	180	33	yes	2	8	0	6	2	2	2	pneumonia	yes	yes	no	no	yes	no	no	80	38.3	63	4.4	123	30	no	9	10.1	90	11.2222	0.666667	0.0268	17	yes	yes	yes	0.0293	17	yes	no	yes		0.02805	4	0	0
ICU	23	2																					85	40.3	156	4.5	222	397	yes	9	9.2	80	11.5	1.21569	0.0333	16	no	no	no	0.0299	15	no	no	yes	37.2	0.0316	4	0	0
ICU	24	1	M	69	170	31	yes	2	107	1	106	1	1	1	pneumonia	yes	yes	no	no	yes	yes		99.8	34.8	288	7.2	145	6	yes	21	13.4	50	26.8	0.768203	0.0288	18	no	no	no	0.0287	27	yes	no	no		0.02875	2	2	1
ICU	25	1	M	72	180	21	yes	15	34	4	14	20	11	20	peritonitis	yes	yes	no	no	yes	no		91.9	35.2	248	6.2	328	75	yes	18	12	35	34.2857	0.0725426	0.0303	14	yes	yes	no	0.0245	14	yes	yes	no	31.9	0.0274	2	0	0
ICU	25	2																					91.8	36	169	7.7	205	100	yes	22	11.8	35	33.7143	0	0.0244	13	yes	yes	no	0.0268	16	yes	yes	no		0.0256	2	0	1
ICU	25	3																					88.9	37.1	122	6.1	202	70	yes	16	9.7	35	27.7143	0													2	0	0
ICU	25	4																					88.2	37.1	111	5	293	190	no	12	12.6	35	36	0													2	0	0
ICU	25	5																					87.2	36.5	116	6.8	349	360	yes	9	10.1	37	27.2973	0	0.0258	16	yes	yes	no	0.0281	14	yes	yes	no	32.9	0.02695	2	0	0
ICU	25	6																					85	36.3	135	5.7	374	565	yes	9	12.2	37	32.973	0	0.0254	14	yes	no	no	0.0248	12	no	no	no	34	0.0251	2	0	0
ICU	26	1	M	76	180	23	no	10	46	1	4		9	42	peritonitis	yes	no	no	no	yes	yes		82.6	37.3	148	5.7	160	150	no	11	13.4	60	22.3333	0.242131	0.0283	16	no	no	no	0.0226	17	yes	no	no	33.5	0.02545	3	0	0
ICU	26	2																					86.9	38.2	351	6.8	230	115	no	6	10.8	50	21.6	0.268508	0.0224	14	no	no	no	0.0227	14	yes	no	no		0.02255	3	1	0
ICU	26	3																					86.9	36.7	319	5	255	140	no	7	12.2	50	24.4	0.306866	0.0213	15	no	no	unknown	0.0207	17	yes	no	no	34.8	0.021	3	2	0
ICU	26	4																					91.3	37.6	337	8.4	243	450	no	12	8	40	20	0.182548	0.0371	13	no	yes	unknown	0.0313	12	yes	no	no	34.8	0.0342	3	2	0
ICU	26	5																					91.4	37	245	7.1	168	610	no	12	10.1	45	22.4444	0.0729395	0.0331	13	no	yes	unknown	0.0261	17	yes	yes			0.0296	3	1	0
ICU	26	6																					91	37.3	174	6.2	120	695	no	14	8.8	45	19.5556	0.0732601													3	1	0
ICU	26	7																					89.5	37.5	125	7.3	110	520	no	9	8.5	40	21.25	0	0.0302	11	no	yes	no	0.0325	11	no	yes	no		0.03135	3	0	0
ICU	27	1	M	46	185	35	no	14	56	4	19		10	37	sepsis, other	yes	yes	no	no	yes	yes	yes	84.2	36.7	212	5.5	445	40	no	26	9.3	25	37.2	0.0395883	0.0284	12	no	no	no	0.0301	16	yes	yes	no	35.9	0.02925	2	4	1
ICU	27	2																					86.2	35.7	126	7	288	25	yes	33	7.7	30	25.6667	0.00773395	0.0246	16	no	no	no	0.0339	34	no	no	no	33.6	0.02925	3	4	2
ICU	27	3																					84.2	36.4	83	6	172	10	yes	17	10.2	35	29.1429	0.0395883													2	4	0
ICU	27	4																					82.2	36.1	53	5.9	143	100	yes	20	11.1	40	27.75	0.0202758													2	3	0
ICU	27	5																					80.3	35.7	18	6.7	134	5	yes	15	11.4	35	32.5714	0	0.0308	19	no	no	no	0.031	19	no	no	no		0.0309	2	2	0
ICU	27	6																					77.6	35.7	9	6.2	116	20	yes	18	11.8	35	33.7143	0.0214777													2	2	0
ICU	27	7																					77.7	36.6	6	4.4	246	110	yes	16	12.9	33	39.0909	0	0.0293	19	no	no	no	0.0301	19	no	no	no		0.0297	2	1	0
ICU	28	1	M	55	190	28	yes	3	18	2	17	1	1	1	pancreatitis	yes	no	no	no	yes	yes		91.6	34.8	76	6.6	212	0	yes	64	11.1	50	22.2	0.655022	0.0315	14	yes	no	no	0.0364	16	no	no	no		0.03395	3	2	2
ICU	29	1	M	51	190	23	no	11	29	2	2		9	27	pneumonia	yes	yes	no	no	yes	yes		86.5	38.3	396	6.8	290	555	no	52	11.2	55	20.3636	0.308285	0.0297	16	yes	no	no	0.0314	16	no	no	no		0.03055	3	0	2
ICU	29	2																					89.3	36.9	290	5.9	296	835	no	116	11.5	70	16.4286	0.223964	0.0255	12	yes	no	no	0.026	13	no	yes	no		0.02575	3	0	3
ICU	29	3																					87.3	37.8	245	7.5	281	705	no	172	13.5	45	30	0.171821													2	0	3
ICU	29	4																					86.4	38.4	171	6.3	263	730	no	151	14.6	40	36.5	0.115741	0.0276	12	yes	no	no	0.0252	16	no	yes	no	37.8	0.0264	2	0	3
ICU	29	5																					86.3	38.6	103	6.9	259	775	no	105	11.1	40	27.75	0.0965624	0.0274	13	yes	no	no	0.028	16	no	yes	yes	38.1	0.0277	2	1	3
ICU	29	6																					84.9	39	61	7.8	244	1150	no	67	10.8	40	27	0.0196309	0.027	20	yes	no	no	0.0305	17	no	yes	no		0.02875	2	1	2
ICU	29	7																					84.9	38.4	35	9	237	1175	no	46	13	35	37.1429	0	0.0295	15	yes	no	no	0.0291	14	no	yes	no		0.0293	2	1	2
ICU	30	1	F	23	180	29	yes	40	40	14	14	26	26	26	other	yes	yes	no	no		no		82	37.3	194	6.7	146	20	yes	194	15.2	30	50.6667	0.101626	0.016	17	yes	yes	no	0.0126	15	yes	yes	no	35.9	0.0143	1	4	3
ICU	30	2																					84	36.8	174	6.1	144	8	yes	239	11.9	30	39.6667	0.0396825	0.0131	16	yes	yes	no	0.0146	13	yes	yes	no		0.01385	1	4	4
ICU	30	3																					82.1	37.3	207	5.9	121	30	yes	284	17.1	30	57	0.0812018	0.0277	16	yes	yes	no	0.03	17	yes	yes	no	36.5	0.02885	0	4	4
ICU	30	4																					79.9	37	239	6.2	128	40	yes	312	12.2	30	40.6667	0.146016	0.0102	16	yes	yes	no	0.0153	14	yes	yes	no	36	0.01275	1	4	4
ICU	30	5																					79	36.8	248	5.4	129	10	yes	351	15.3	30	51	0.168776	0.0102	18	yes	no	no	0.0122	13	yes	no	no	35.4	0.0112	1	4	4
ICU	30	6																					78.2	36	200	5.9	124	22	yes	361	15.3	30	51	0.0426257	0.0102	14	yes	no	no	0.0096	13	yes	no	no		0.0099	1	4	4
ICU	31	1	F	63	175	23	no	11	58	0	1		11	57	cholangitis	yes	no	yes	no	yes	no		54.6	37.9	234	5.7	129	380	no	70	11.4	40	28.5	0.854701	0.0335	25	yes	no	no	0.0216	17	yes	no	no	34.7	0.02755	2	1	2
ICU	31	2																					58.5	37	257	6.5	105	495	no	84	12.1	40	30.25	0.598291	0.0455	15	yes	yes	no	0.0318	24	yes	yes	no	33.7	0.03865	2	4	2
ICU	31	3																					60.5	37.8	191	7.7	85	365	no	153	16.5	40	41.25	0.330579	0.0384	20	yes	yes	no	0.0363	25	yes	no	no	34.5	0.03735	1	4	3
ICU	31	5																					62.5	37.1	39	6.6	53	300	no	198	9.4	30	31.3333	0	0.0348	24		yes	no							0.0348	2	0	3
ICU	31	6																					61.6	36.1	25	5.9	55	820	no	197	8.7	41	21.2195	0	0.0325	25	no	no	no	0.0295	26	no	yes	no		0.031	3	0	3
ICU	31	7																					59	36.7	26	5.9	50	315	no	158	9.7	37	26.2162	0	0.0276	25	no	no	no	0.0286	24	no	no	no		0.0281	3	0	3
ICU	32	1	M	41	195	21	no	32	68	2	20		30	48	peritonitis	yes	no	no	no	no	no		73.4	37.1	197	4.6	80	320	no	9	13.1	40	32.75	0.317893	0.0188	28	no	yes	no	0.0259	14	yes	yes	no		0.02235	2	0	0
ICU	32	2																					73	37.3	146	5.5	70	230	no	5	13.7	35	39.1429	0.182648	0.0221	28	no	yes	no	0.0209	24	yes	yes	no	33.8	0.0215	2	0	0
ICU	32	3																					75	36.3	68	5.7	69	315	no	4	11.5	30	38.3333	0.0888889	0.0181	32	no	yes	no	0.0239	26	yes	yes	no	31.8	0.021	2	1	0
ICU	32	4																					74.5	36.9	30	7.9	74	650	no	5	10.1	35	28.8571	0.0268456	0.0187	32	no	yes	no	0.0173	27	yes	yes	no	33.4	0.018	2	0	0
ICU	32	5																					74.9	36.8	20	7.7	61	217	no	7	14.3	40	35.75	0.133511	0.0203	28	no	yes	no	0.0242	26	yes	yes	no	31.9	0.02225	2	0	0
ICU	32	6																					74.9	37.2	12	6.5	57	240	no	6	9.4	30	31.3333	0.0890076	0.0203	33	yes	no	no	0.0235	21	yes	no	no		0.0219	2	0	0
ICU	32	7																					73.6	36.8	7	6.8	60	200	no	6	12.1	30	40.3333	0.113225	0.0194	37	no	no	no	0.0183	35	yes	no	no		0.01885	1	0	0
ICU	33	1	F	75	180	32	yes	37	50	1	14	38	36	38	peritonitis	yes	yes	no			yes		124.1	38.6	411	3.3	231	15	yes	8	18.6	40	46.5	0.564061	0.0299	28	no	no	no	0.0285	23	no	no	no		0.0292	1	0	0
ICU	33	2																					129	35	506	7	123	5	yes	15	17.4	35	49.7143	0.516796	0.03	25	yes	no	yes	0.0335	25	no	no	no		0.03175	1	2	0
ICU	33	3																					131.5	36.2	371	7.3	77	0	yes	9	10.7	35	30.5714	0.101394	0.0328	30	yes	yes	no	0.0317	28	no	yes	no	34.2	0.03225	2	3	0
ICU	33	4																					128.8	36.8	241	7.6	83	5	yes	11	8.4	35	24	0.0258799	0.0315	27	no	yes	no	0.0281	35	no	yes	no		0.0298	3	2	0
ICU	33	5																					126.2	35.8	144	6.4	75	0	yes	12	14.7	30	49	0.0132066	0.0314	28	yes	yes	no	0.0314	30	no	yes	no		0.0314	1	2	0
ICU	34	1	M	33	190	33	yes	37	38	33	34	4	4	4	cholangitis	yes	yes	yes	no	no	no	no	104	35.5	173	9.5	189	0	yes	745	9.5	25	38	0.224359	0.0154	13	yes	no	no	0.0156	12	yes	no	no		0.0155	2	0	4
ICU	34	2																					105.6	34.1	118	8.2	169	0	yes	704	9.5	21	45.2381	0.22096	0.0131	14	yes	no	no	0.0138	15	yes	no	no		0.01345	1	0	4
ICU	34	3																					105.6	33.6	74	5.8	118	0	yes	637	12.1	45	26.8889	0.694444	0.0108	12	yes	no	no	0.0126	16	yes	no	no		0.0117	2	1	4
ICU	34	4																											yes
ICU	35	2																					79.3	37.3	90	8.5	189	280	no	6	11.8	40	29.5	0.126103													2	1	0
ICU	35	3																					81.8	36.1	45	5.5	186	380	no	6	16.5	40	41.25	0													1	1	0
ICU	35	4																					84	36.7	37	5.8	158	490	no	6	11.6	40	29	0	0.0232	19	no	yes	no	0.0237	19	yes	yes	no	33.1	0.02345	2	1	0
ICU	35	5																					83	37.6	41	5.9	121	780	no	11	10.8	50	21.6	0	0.0222	25	no	yes	no	0.0244	21	yes	yes	no	35	0.0233	3	0	0
ICU	35	6																					83	38.5	64	6.1	134	140	no	11	9.3	60	15.5	0.281124	0.0267	17	no	yes	no	0.0244	24	yes	yes	no		0.02555	3	0	0
ICU	36	1	M	76	175	25	yes	46	47	2	3	44	44	44	pneumonia	yes	yes	no	yes		yes		108.1	35.1	303	8.3	282	8	yes	14	8.2	65	12.6154	0.925069	0.0208	20	no	yes	yes	0.0399	20	no	yes	no		0.03035	4	2	0
ICU	36	2																					113	36	258	6.9	200	50	yes	11	8.2	100	8.2	1.06195	0.0213	23	no	yes	yes	0.045	23	no	yes	no		0.03315	4	3	0
ICU	36	3																					116.5	35.3	241	7	137	48	yes	14	9.1	95	9.57895	0.515021	0.0244	23	no	yes	yes	0.0467	23	no	yes	no		0.03555	4	3	0
ICU	36	4																					116.8	35.3	221	6.9	125	175	yes	12	8.1	80	10.125	0.342466	0.0178	19	no	yes	yes	0.0478	19	no	yes	no		0.0328	4	3	0
ICU	36	5																					114.3	37.9	168	6	97	144	yes	13	11	70	15.7143	0.408282	0.0112	23	no	yes	yes	0.0407	23	no	yes	no		0.02595	3	2	0
ICU	36	6																					111.1	35.5	130	6.7	72	93	yes	11	8.4	60	14	0.135014													3	2	0
ICU	37	1	M	70	185	20	no	38	64	1	8		37	56	peritonitis	yes	yes	no	no		yes		133.1	40.5	302	6.8	270	40	no	13	11.1	45	24.6667	0.32557	0.029	17	yes	no	no	0.026	19	yes	no	no	35.8	0.0275	3	0	0
ICU	37	2																					138	38.1	206	6.9	549	30	no	7	14	50	28	0.144928	0.0283	19	yes	yes	no	0.0299	19	yes	yes	no	33	0.0291	2	0	0
ICU	37	3																					142	35	121	7.1	330	45	yes	6	14	35	40	0.0469484	0.0299	19	yes	yes	no	0.0326	20	yes	yes	no	32.5	0.03125	1	0	0
ICU	37	4																					139.5	35.6	66	5.3	202	70	yes	7	11.5	35	32.8571	0.0597372	0.0266	21	yes	yes	no	0.0299	21	yes	yes	no	31.4	0.02825	2	0	0
ICU	37	5																					137.5	35.7	39	6.4	177	30	yes	6	14	35	40	0.0848485	0.0193	21	yes	yes	no	0.0315	18	yes	yes	no	31.5	0.0254	1	0	0
ICU	37	6																					132.6	36.5	58	6.4	168	40	yes	6	9.4	35	26.8571	0.0754148	0.0269	19	yes	yes	no	0.0327	17	yes	yes	no		0.0298	2	0	0
ICU	37	7																					130.9	36.5	161	7.5	156	40	yes	6	12.5	35	35.7143	0.0509295	0.0231	23	yes	yes	no	0.0272	19	yes	yes	no	32.8	0.02515	2	0	0
ICU	38	1	M	61	185	27	no	13	43	1	4		12	39	peritonitis	yes	no	no	yes	yes	yes		97.5	38	607	8.7	335	480	no	18	23.2	45	51.5556	0.136752	0.0233	16	yes	no	no	0.0278	19	yes	no	no		0.02555	1	1	0
ICU	38	2																					98.5	37.7	737	5.6	381	455	no	16	14.6	45	32.4444	0.0676819	0.0286	11	yes	yes	no	0.0253	18	yes	yes	no	33.9	0.02695	2	1	0
ICU	38	3																					99.4	36.8	411	7.1	324	510	no	8	14.5	30	48.3333	0	0.027	13	no	yes	no	0.0252	15	yes	yes	no	35.8	0.0261	1	1	0
ICU	38	4																					99.4	38.7	181	7.3	277	1090	no	6	12.8	50	25.6	0	0.0221	17	no	no	no	0.0255	13	yes	no	no	37.6	0.0238	3	1	0
ICU	38	5																					93.7	39.6	85	7.3	254	1170	no	12	17.1	50	34.2	0	0.0229	14	no	no	no	0.0267	15	yes	no	no	38.5	0.0248	2	1	0
ICU	38	6																					93	37.8	41	9.2	239	720	no	10	13.7	40	34.25	0	0.0224	19	no	no	no	0.0246	15	yes	no	no	36.6	0.0235	2	1	0
ICU	38	7																					94.1	36.9	30	6.3	202	1018	no	9	13.7	35	39.1429	0	0.0218	18	no	no	no	0.0256	13	yes	no	no	35	0.0237	2	0	0
ICU	39	1	F	68	167	25	no	3	17	0	1		3	16	cholangitis	no	no	yes	no	no	no		80	37.3	47	8.4	236	77	no	87	16.2	41	39.5122	0.25	0.0293	18	yes	no	no	0.0282	17	yes	no	no		0.02875	1	2	2
ICU	39	2																					80	35.1	163		247	420	no	167	8.9	40	22.25	0	0.0295	22	yes	no	no	0.0349	19	yes	no	no		0.0322	3	2	3
ICU	39	3																					80	35.6	114		201	355	no	87	12.9	29	44.4828	0	0.0316	17	no	no	no	0.038	14	yes	no	no		0.0348	1	3	2
ICU	40	1	F	78	175	25	no	15	24	3	3		12	21	cholangitis	yes	yes	yes	yes		yes		108	36.4	71	5.4	133	85	yes	24	13	30	43.3333	0.216049	0.0314	25	no	yes	no	0.0266	19	yes	yes	no	34.3	0.029	1	0	1
ICU	40	2																					110.6	36.6	126	6.2	133	40	yes	26	14	30	46.6667	0.150693	0.0299	24	no	yes	no	0.0316	23	yes	yes	no	31.3	0.03075	1	0	1
ICU	40	3																					108.8	36	111	5.3	119	30	yes	19	17.3	30	57.6667	0.0459559	0.0326	25	no	yes	no	0.0319	16	yes	yes	no	31.8	0.03225	0	0	0
ICU	40	4																					108.2	37	75	7.2	129	20	yes	17	12.1	25	48.4	0.0338879	0.0331	25	no	yes	no	0.0373	25	yes	yes	no	32.7	0.0352	1	1	0
ICU	40	5																					106.8	35.9	49	6.7	126	50	yes	15	12.2	25	48.8	0.0062422	0.0382	22	no	yes	no	0.0305	18	yes	yes	no		0.03435	1	1	0
ICU	40	6																					104.7	36	45	5.9	118	45	yes	15	12.7	25	50.8	0.031837	0.0285	20	no	yes	no	0.0349	25	yes	yes	no	31.4	0.0317	1	1	0
ICU	40	7																					104.7	36.1	59	6.6	115	80	yes	16	14.2	25	56.8	0.0159185	0.0301	18	no	yes	no	0.0359	23	yes	yes	no		0.033	0	0	0
ICU	41	1	M	65	190	23	yes	1	1	0	0	1	1	1	sepsis, other	yes	no	no	yes		yes		80	37.4	219	4.3	466	0	no	56	17.9	80	22.375	1.25	0.0166	13	no	no	no	0.018	13	yes	no	no		0.0173	3	0	2
ICU	42	1	F	48	175	20	no	5	7	1	1		4	6	sepsis, other	no	no	no	no		no		96	35.8	419	6.3	201	355	no	5	13.1	21	62.381	0	0.0196	16	no	no	no	0.0211	23	yes	no	no		0.02035	0	2	0
ICU	42	2																					106.6	35.4	254	7.4	116	745	no	4	14.6	21	69.5238	0	0.0209	17	yes	no	no	0.0192	18	no	no	no		0.02005	0	2	0
ICU	42	3																					108.5	35.6	142	7.5	96	460	no	5	11.8	21	56.1905	0	0.0237	16	yes	no	no	0.0207	22	no	no	no		0.0222	0	2	0
ICU	42	4																					108.5	36.6	67	5.7	90	800	no	7	11.7	21	55.7143	0	0.0213	16	yes	no	no	0.019	19	no	no	no		0.02015	0	2	0
ICU	43	1	F	54	160	22	yes	10	12	1	3	9	9	9	pneumonia	yes	yes	no	no	no	no		54.1	38.8	103	8	50	110	no	4	14.4	60	24	0.800986	0.0342	25	yes	no	no	0.0329	25	no	no	no	32.1	0.03355	3	0	0
ICU	43	2																					59.8	35.4	148	4.9	143	35	yes	8	11	45	24.4444	1.28205	0.0391	23	yes	no	no	0.0373	24	no	no	no		0.0382	3	0	0
ICU	43	3																					62.2	35.9	154	7	113	0	yes	17	9.9	40	24.75	1.50054	0.0399	24	yes	yes	no	0.038	25	no	yes	no	32.5	0.03895	3	2	0
ICU	43	4																					62.2	35.5	127	7.7	99	5	yes	19	9	50	18	1.07181	0.038	26	yes	yes	unknown	0.0413	23	no	yes	no	32.7	0.03965	3	3	0
ICU	43	5																					64.4	36.1	86	6	95	15	yes	28	13.6	50	27.2	0.621118	0.0303	24	yes	yes	no	0.0432	20	no	yes	no	33.9	0.03675	2	4	1
ICU	43	6																					66	37.7	90	8.2	96	0	yes	28	10.8	50	21.6	0.808081	0.0245	31	yes	yes	no	0.038	22	no	yes	no	34.1	0.03125	3	3	1
ICU	43	7																					66.9	35.6	147	6.1	98	5	yes	30	11.5	60	19.1667	0.722471	0.032	23	yes	yes	no	0.0366	25	no	yes	no		0.0343	3	4	1
ICU	44	1	F	67	165	29	no	13	44	3	15		10	29	other	yes	yes	yes	no	no	no		68	36.1	59	7.6	140	60	yes	30	13.6	40	34	0.147059	0.0166	13	no	yes	yes	0.022	12	no	yes	yes	33.5	0.0193	2	4	1
ICU	44	2																					70	36.5	25	5.1	98	100	yes	29	14.5	35	41.4286	0.047619	0.0149	10	no	yes	yes	0.0225	12	no	yes	yes	34.3	0.0187	1	2	1
ICU	44	3																					72	37.3	11	6.4	98	55	yes	42	15.9	40	39.75	0.0925926	0.0149	11	no	yes	yes	0.0246	11	no	yes	yes	34.8	0.01975	1	2	2
ICU	44	4																					74.5	36.6	24	6	74	100	yes	56	10.4	35	29.7143	0	0.014	13	no	yes	yes	0.0225	10	no	yes	yes	33.4	0.01825	2	4	2
ICU	44	5																					70.3	36.6	27	6.5	65	85	yes	65	11	35	31.4286	0	0.0132	12	no	yes	yes	0.013	13	no	yes	yes	33.1	0.0131	2	4	2
ICU	44	6																					69.1	38.5	36	6.3	100	225	no	54	10	30	33.3333	0	0.02	10	no	yes	yes	0.0103	12	no	yes	yes	35.5	0.01515	2	3	2
ICU	44	7																					67.9	38.6	37	6.9	102	270	no	45	11.1	30	37	0	0.0105	12	no	no	yes	0.0123	11	no	no	yes		0.0114	2	2	2
ICU	45	1	M	70	180	24	no	103	131	2	16		87	101	peritonitis	yes	no	no	no		no		89.3	37	155	7.3	77	315	no	6	13.2	35	37.7143	0.0933184	0.029	18	no	no	no	0.0286	34	no	no	no		0.0288	2	0	0
ICU	45	2																					89.3	36.5	88	6.3	77	490	no	7	9.3	35	26.5714	0	0.0248	31	no	no	no	0.0297	30	no	no	no	33.8	0.02725	2	0	0
ICU	45	3																					90	37.3	119	7.2	81	475	yes	7	8.9	40	22.25	0	0.0258	24	no	no	no	0.0269	27	yes	no	no	34.9	0.02635	3	0	0
ICU	45	4																					85.8	37.8	105	6.6	113	365	no	7	12.3	60	20.5	0	0.0254	34	no	no	no	0.0224	30	yes	no	no	37.7	0.0239	3	0	0
ICU	45	5																					86.2	37.6	142	6.5	95	420	no	14	11.1	45	24.6667	0	0.0253	31	no	no	no	0.0265	29	yes	no	no	36.8	0.0259	3	0	0
ICU	45	6																					85.8	37.5	106	6.2	82	440	no	9	10.4	50	20.8	0	0.0274	28	no	no	no	0.0294	32	yes	no	no	35.8	0.0284	3	0	0
CONTROL	100		M	69.09	183														no	yes	no	no				5.3	100																			0.021
CONTROL	101		M	60	183														no	no	no	no				5	84																			0.0137
CONTROL	102		M	81.52	180														no	yes	no	no			1.33	4.7	98																			0.0238
CONTROL	103		F	39	172														no	yes	no	no				5	88																			0.0137
CONTROL	104		F	61															no	no	yes	no				3.9	85																			0.0151
CONTROL	105		M	64.31	180														no	yes	no	no			1.8	3.9	99																			0.0192
CONTROL	106		F	70.1	175														no	yes	no	no			1.66	4	85																			0.0202
CONTROL	107		F	42.41	170														no	yes	no	no			1.3	4.6	73																			0.018
CONTROL	108		F	56	166														no	yes	no	no				3.8	75																			0.0212
CONTROL	109		F	62.74	168														no	yes	no	no			8.51		98																			0.0189
CONTROL	110		M	57	184														no	no	no	no				5.2	83																			0.0204
CONTROL	111		M	67															no	yes	no	no				7.1	85																			0.0139
CONTROL	112		F	64.49	170														no	yes	no	no			0.55		74																			0.018
CONTROL	113		M	76.18	183.5														no	yes	no	no			1.32	5.3	84																			0.0151
CONTROL	114		M	60	168														no	no	no	no					68																			0.0244
CONTROL	115		M	64.62	173														no	yes	no	no			0.69	5.9	95																			0.0173
CONTROL	116		M	66.51	168														no	yes	no	no			1.26	5.4	87																			0.0124
CONTROL	117		M	60	175														no	yes	no	no				4.5	95																			0.0212
CONTROL	118		F	58															no	yes	no	no				4.7	75																			0.0139
CONTROL	119		M	35															no	no	no	no				4.6	98																			0.0124
CONTROL	120		F	50.89	165														no	yes	no	no			1.31	5.1	87																			0.0162
CONTROL	121		F	62.34	156														no	yes	no	no			1.86	4.5	73																			0.0177
CONTROL	122		M	65	179														no	yes	no	no				4.7	86																			0.0234
CONTROL	123		M	73.25	177														no	yes	no	no			2.43	4.8	84																			0.0187
CONTROL	124		M	76.65	177														no	no	no	no			0.82	4.8	94																			0.0176
CONTROL	125		M	58.49	177														no	yes	no	no			4.72	5.3	96																			0.019
CONTROL	126		F	50	168														no	yes	no	no				4.3	77																			0.0157
CONTROL	127		M	47	180														no	yes	no	no				4.6	94																			0.0172
CONTROL	128		M	72.37	187														no	yes	no	no			0.69	5	93																			0.0227
CONTROL	129		M	62	170														no	no	yes	no				5.4	98																			0.0249
CONTROL	130		M	48	173														no	no	no	no				4.7	100																			0.0165
CONTROL	131		M	44	187														no	yes	no	no				5.1	96																			0.0168
CONTROL	132		M	73															no	no	no					5	93																			0.0225
CONTROL	133		M	78.12	184														no	no	yes	no			3.07	4.7	103																			0.0207
CONTROL	134		M	75.8	185														no	yes	no	no			2.22	5.2	106																			0.0176
CONTROL	135		M	25.9576	180														no	no	no	no			0.15	4.1	77																			0.016
CONTROL	136		F	20.0876	180														no	no	no	no			0.44	6.2	88																			0.014
[truncated: 8 more columns]
